# Supplementary material for: Prophage-mediated genome differentiation of the Salmonella Derby ST71 population
Source: Microb Genom. 2022 Apr 22;8(4):000817. doi: 10.1099/mgen.0.000817 (PMC9453062; doi:10.1099/mgen.0.000817)
Supplement: Supplementary material 2 [file mgen-8-0817-s002.xlsx]

## Sheet: Table S3
Table S3 Distribution of the 37 VFs across the 80 strains
name	total	GCF_002063355	YZU0166	S47	S44	T12	S8	S46	S35	YZU0159	YZU0163	YZU0158	YZU0157	S36	S34	S25	S15	GCF_003549515	GCF_003549895	GCF_003549815	GCF_003549275	GCF_003548795	GCF_003548025	GCF_003549635	GCF_003548735	GCF_003548895	GCF_003548635	GCF_003549695	GCF_003549905	GCF_003548315	GCF_003548215	GCF_003548365	GCF_003548645	GCF_003549775	GCF_003548595	GCF_003548675	GCF_003548535	GCF_003548145	GCF_003547535	GCF_003548545	GCF_003548355	GCF_003548235	GCF_003548415	GCF_003548475	GCF_003549715	GCF_003549655	GCF_003548445	GCF_003548435	GCF_003549605
prgH	79	1	1	1	1	1	1	1	1	1	1	1	1	1	1	1	1	1	1	1	1	1	1	1	1	1	1	1	1	1	1	1	1	1	1	1	1	1	1	1	1	1	1	1	1	1	1	1	1
sicP	79	1	1	1	1	1	1	1	1	1	1	1	1	1	1	1	1	1	1	1	1	1	1	1	1	1	1	1	1	1	1	1	1	1	1	1	1	1	1	1	1	1	1	1	1	1	1	1	1
sifB	79	1	1	1	1	1	1	1	1	1	1	1	1	1	1	1	1	1	1	1	1	1	1	1	1	1	1	1	1	1	1	1	1	1	1	1	1	1	1	1	1	1	1	1	1	1	1	1	1
sseD	79	1	1	1	1	1	1	1	1	1	1	1	1	1	1	1	1	1	1	1	1	1	-1	1	1	1	1	1	1	1	1	1	1	1	1	1	1	1	1	1	1	1	1	1	1	1	1	1	1
sseE	79	1	1	1	1	1	1	1	1	1	1	1	1	1	1	1	1	1	1	1	1	1	-1	1	1	1	1	1	1	1	1	1	1	1	1	1	1	1	1	1	1	1	1	1	1	1	1	1	1
sseA	79	1	1	1	1	1	1	1	1	1	1	1	1	1	1	1	1	1	1	1	1	1	-1	1	1	1	1	1	1	1	1	1	1	1	1	1	1	1	1	1	1	1	1	1	1	1	1	1	1
sseB	79	1	1	1	1	1	1	1	1	1	1	1	1	1	1	1	1	1	1	1	1	1	-1	1	1	1	1	1	1	1	1	1	1	1	1	1	1	1	1	1	1	1	1	1	1	1	1	1	1
sscA	79	1	1	1	1	1	1	1	1	1	1	1	1	1	1	1	1	1	1	1	1	1	-1	1	1	1	1	1	1	1	1	1	1	1	1	1	1	1	1	1	1	1	1	1	1	1	1	1	1
ssaI	79	1	1	1	1	1	1	1	1	1	1	1	1	1	1	1	1	1	1	1	1	1	-1	1	1	1	1	1	1	1	1	1	1	1	1	1	1	1	1	1	1	1	1	1	1	1	1	1	1
ssaJ	79	1	1	1	1	1	1	1	1	1	1	1	1	1	1	1	1	1	1	1	1	1	-1	1	1	1	1	1	1	1	1	1	1	1	1	1	1	1	1	1	1	1	1	1	1	1	1	1	1
ssaK	79	1	1	1	1	1	1	1	1	1	1	1	1	1	1	1	1	1	1	1	1	1	-1	1	1	1	1	1	1	1	1	1	1	1	1	1	1	1	1	1	1	1	1	1	1	1	1	1	1
ssaL	79	1	1	1	1	1	1	1	1	1	1	1	1	1	1	1	1	1	1	1	1	1	-1	1	1	1	1	1	1	1	1	1	1	1	1	1	1	1	1	1	1	1	1	1	1	1	1	1	1
ssaM	79	1	1	1	1	1	1	1	1	1	1	1	1	1	1	1	1	1	1	1	1	1	-1	1	1	1	1	1	1	1	1	1	1	1	1	1	1	1	1	1	1	1	1	1	1	1	1	1	1
ssaV	79	1	1	1	1	1	1	1	1	1	1	1	1	1	1	1	1	1	1	1	1	1	-1	1	1	1	1	1	1	1	1	1	1	1	1	1	1	1	1	1	1	1	1	1	1	1	1	1	1
ssaN	79	1	1	1	1	1	1	1	1	1	1	1	1	1	1	1	1	1	1	1	1	1	-1	1	1	1	1	1	1	1	1	1	1	1	1	1	1	1	1	1	1	1	1	1	1	1	1	1	1
ssaO	79	1	1	1	1	1	1	1	1	1	1	1	1	1	1	1	1	1	1	1	1	1	-1	1	1	1	1	1	1	1	1	1	1	1	1	1	1	1	1	1	1	1	1	1	1	1	1	1	1
ssaP	79	1	1	1	1	1	1	1	1	1	1	1	1	1	1	1	1	1	1	1	1	1	-1	1	1	1	1	1	1	1	1	1	1	1	1	1	1	1	1	1	1	1	1	1	1	1	1	1	1
ssaQ	79	1	1	1	1	1	1	1	1	1	1	1	1	1	1	1	1	1	1	1	1	1	-1	1	1	1	1	1	1	1	1	1	1	1	1	1	1	1	1	1	1	1	1	1	1	1	1	1	1
ssaR	79	1	1	1	1	1	1	1	1	1	1	1	1	1	1	1	1	1	1	1	1	1	-1	1	1	1	1	1	1	1	1	1	1	1	1	1	1	1	1	1	1	1	1	1	1	1	1	1	1
ssaS	78	1	1	1	1	1	1	1	1	1	1	1	1	1	1	1	1	1	1	1	1	1	-1	1	1	1	1	1	1	1	1	1	1	1	1	1	1	1	1	1	1	1	1	1	1	1	1	1	1
sscB	78	1	1	1	1	1	1	1	1	1	1	1	1	1	1	1	1	1	1	1	1	1	-1	1	1	1	1	1	1	1	1	1	1	1	1	1	1	1	1	1	1	1	1	1	1	1	1	1	1
sseG	78	1	1	1	1	1	1	1	1	1	1	1	1	1	1	1	1	1	1	1	1	1	-1	1	1	1	1	1	1	1	1	1	1	1	1	1	1	1	1	1	1	1	1	1	1	1	1	1	1
ssaE	79	1	1	1	1	1	1	1	1	1	1	1	1	1	1	1	1	1	1	1	1	1	1	1	1	1	1	1	1	1	1	1	1	1	1	1	1	1	1	1	1	1	1	1	1	1	1	1	1
sseL	78	1	1	1	1	1	1	1	1	1	1	1	1	1	1	1	1	1	1	1	1	1	1	1	1	1	1	1	1	1	1	1	1	1	1	1	1	1	1	1	1	1	1	1	1	1	1	1	1
sseC	79	1	1	1	1	1	1	1	1	1	1	1	1	1	1	1	1	1	1	1	1	1	-1	1	1	1	1	1	1	1	1	1	1	1	1	1	1	1	1	1	1	1	1	1	1	1	1	1	1
sseF	76	1	1	1	1	1	1	1	1	1	1	1	1	1	1	1	1	1	1	1	1	1	-1	1	1	1	1	1	1	1	1	1	1	1	1	1	1	1	1	1	1	1	1	1	1	1	1	1	1
ssaG	79	1	1	1	1	1	1	1	1	1	1	1	1	1	1	1	1	1	1	1	1	1	-1	1	1	1	1	1	1	1	1	1	1	1	1	1	1	1	1	1	1	1	1	1	1	1	1	1	1
ssaT	79	1	1	1	1	1	1	1	1	1	1	1	1	1	1	1	1	1	1	1	1	1	-1	1	1	1	1	1	1	1	1	1	1	1	1	1	1	1	1	1	1	1	1	1	1	1	1	1	1
ssaC	79	1	1	1	1	1	1	1	1	1	1	1	1	1	1	-1	1	1	1	1	1	1	1	1	1	1	1	1	1	1	1	1	1	1	1	1	1	1	1	1	1	1	1	1	1	1	1	1	1
gtrA	5	-1	-1	-1	-1	-1	-1	-1	-1	1	1	-1	-1	1	1	1	-1	-1	-1	-1	-1	-1	-1	-1	-1	-1	-1	-1	-1	-1	-1	-1	-1	-1	-1	-1	-1	-1	-1	-1	-1	-1	-1	-1	-1	-1	-1	-1	-1
fliI	79	1	1	1	1	1	1	1	1	1	1	-1	1	1	1	1	1	1	1	1	1	1	1	1	1	1	1	1	1	1	1	1	1	1	1	1	1	1	1	1	1	1	1	1	1	1	1	1	1
csgF	79	1	1	1	1	1	1	1	1	1	1	1	1	1	1	-1	1	1	1	1	1	1	1	1	1	1	1	1	1	1	1	1	1	1	1	1	1	1	1	1	1	1	1	1	1	1	1	1	1
sfmH	79	1	1	1	1	1	1	1	1	1	1	1	1	1	1	-1	1	1	1	1	1	1	1	1	1	1	1	1	1	1	1	1	1	1	1	1	1	1	1	1	1	1	1	1	1	1	1	1	1
sfmF	79	1	1	1	1	1	1	1	1	1	1	1	1	1	1	-1	1	1	1	1	1	1	1	1	1	1	1	1	1	1	1	1	1	1	1	1	1	1	1	1	1	1	1	1	1	1	1	1	1
fimD	79	1	1	1	1	1	1	1	1	1	1	1	1	1	1	-1	1	1	1	1	1	0	0	1	1	1	1	1	1	1	1	1	1	1	1	1	1	1	1	1	1	1	1	1	1	1	1	1	1
allD	79	-1	1	1	1	1	1	1	1	1	1	1	1	1	1	1	1	1	1	1	1	1	1	1	1	1	1	1	1	1	1	1	1	1	1	1	1	1	1	1	1	1	1	1	1	1	1	1	1
glf	1	-1	-1	-1	-1	-1	-1	-1	-1	-1	-1	-1	-1	-1	-1	-1	-1	1	-1	-1	-1	-1	-1	-1	-1	-1	-1	-1	-1	-1	-1	-1	-1	-1	-1	-1	-1	-1	-1	-1	-1	-1	-1	-1	-1	-1	-1	-1	-1
note: 1 denotes present and -1 denotes absent
[truncated: 32 more columns]

## Sheet: Table S4
Table S4 functional annotation of the accessory genes affiliated with“Replication, recombination and repair” category
ID	COG Functional	eggNOG free text desc
ID:GCF_003549515.1_ASM354951v1_genomic_00927	KLT	Salmonella outer protein D
ID:GCF_003549515.1_ASM354951v1_genomic_00928	KLT	Salmonella outer protein D
ID:GCF_002063355.1_ASM206335v1_genomic_00284	L	DNA helicase IV / RNA helicase N terminal
ID:GCF_002063355.1_ASM206335v1_genomic_01352	L	Belongs to the 'phage' integrase family
ID:GCF_002063355.1_ASM206335v1_genomic_01416	L	DNA polymerase III, theta subunit
ID:GCF_003240415.1_ASM324041v1_genomic_04518	L	reverse transcriptase
ID:GCF_003240415.1_ASM324041v1_genomic_04519	L	reverse transcriptase
ID:GCF_003240415.1_ASM324041v1_genomic_04508	L	reverse transcriptase
ID:GCF_003240425.1_ASM324042v1_genomic_04514	L	COG1061 DNA or RNA helicases of superfamily II
ID:GCF_002063355.1_ASM206335v1_genomic_01132	L	DinI-like family
ID:GCF_002063355.1_ASM206335v1_genomic_01134	L	Bacteriophage replication gene A protein (GPA)
ID:GCF_002063355.1_ASM206335v1_genomic_01144	L	Phage integrase family
ID:GCF_003548635.1_ASM354863v1_genomic_00027	L	Belongs to the histone-like protein H-NS family
ID:GCF_003242775.1_ASM324277v1_genomic_00457	L	NAD-dependent DNA ligase
ID:GCF_002063355.1_ASM206335v1_genomic_03389	L	H-NS histone family
ID:GCF_003548735.1_ASM354873v1_genomic_04610	L	Initiator Replication protein
ID:GCF_003548735.1_ASM354873v1_genomic_04613	L	DNA polymerase
ID:GCF_003548735.1_ASM354873v1_genomic_00001	L	Resolvase, N terminal domain
ID:GCF_003548735.1_ASM354873v1_genomic_00002	L	EcoRII C terminal
ID:GCF_003548735.1_ASM354873v1_genomic_00004	L	IS1 transposase
ID:GCF_003548735.1_ASM354873v1_genomic_00023	L	Transposase
ID:GCF_003548735.1_ASM354873v1_genomic_00024	L	Resolvase, N terminal domain
ID:GCF_003548735.1_ASM354873v1_genomic_00029	L	Domain of unknown function (DUF4158)
ID:GCF_003548735.1_ASM354873v1_genomic_00035	L	TrwC relaxase
ID:GCF_002063355.1_ASM206335v1_genomic_03403	L	MobA/MobL family
ID:GCF_002063355.1_ASM206335v1_genomic_03409	L	Type III
ID:GCF_002063355.1_ASM206335v1_genomic_03410	L	DNA methylase
ID:GCF_002063355.1_ASM206335v1_genomic_03411	L	Arm DNA-binding domain
ID:GCF_002063355.1_ASM206335v1_genomic_03666	L	Site-specific recombinases, DNA invertase Pin homologs
ID:GCF_002063355.1_ASM206335v1_genomic_03668	L	Belongs to the 'phage' integrase family
ID:GCF_003242775.1_ASM324277v1_genomic_02599	L	Pfam:DUF4102
ID:GCF_003242785.1_ASM324278v1_genomic_00001	L	reverse transcriptase
ID:GCF_003549515.1_ASM354951v1_genomic_04592	L	Endonuclease that resolves Holliday junction intermediates made during homologous genetic recombination and DNA repair. Exhibits sequence and structure-selective cleavage of four-way DNA junctions, where it introduces symmetrical nicks in two strands of the same polarity at the 5' side of dinucleotides. Corrects the defects in genetic recombination and DNA repair associated with inactivation of r…
ID:GCF_003549515.1_ASM354951v1_genomic_00026	L	Type I site-specific restriction-modification system R (restriction) subunit and related helicases
ID:GCF_002063355.1_ASM206335v1_genomic_03691	L	nuclease of the RecB family
ID:GCF_003549515.1_ASM354951v1_genomic_03233	L	RNA polymerase that catalyzes the synthesis of short RNA molecules used as primers for DNA polymerase during DNA replication
ID:GCF_003549515.1_ASM354951v1_genomic_04582	L	restriction endonuclease
ID:GCF_003549515.1_ASM354951v1_genomic_00008	L	DNA helicase
ID:GCF_003549515.1_ASM354951v1_genomic_04589	L	Methylates DNA within the sequence GATC and protects the DNA from cleavage by the restriction endonuclease MboI. Although it shares sequence specificity with a number of type II restriction endonucleases and methylases, it is thought to act in postreplication mismatch repair rather than as a part of a restriction modification system. May also play a role in DNA replication
ID:GCF_003549515.1_ASM354951v1_genomic_00019	L	Transposase
ID:GCF_003549515.1_ASM354951v1_genomic_00015	L	Arm DNA-binding domain
ID:GCF_002063355.1_ASM206335v1_genomic_03999	L	HNH endonuclease
ID:GCF_002063355.1_ASM206335v1_genomic_04538	L	ATP-dependent helicase C-terminal
ID:GCF_002063355.1_ASM206335v1_genomic_00109	L	Integrase core domain
ID:GCF_002063355.1_ASM206335v1_genomic_00792	L	Helix-turn-helix domain
ID:GCF_002946375.1_ASM294637v1_genomic_01860	L	HTH-like domain
ID:GCF_002063355.1_ASM206335v1_genomic_03294	L	phage terminase small subunit
ID:GCF_002063355.1_ASM206335v1_genomic_03305	L	Endonuclease that resolves Holliday junction intermediates made during homologous genetic recombination and DNA repair. Exhibits sequence and structure-selective cleavage of four-way DNA junctions, where it introduces symmetrical nicks in two strands of the same polarity at the 5' side of dinucleotides. Corrects the defects in genetic recombination and DNA repair associated with inactivation of r…
ID:GCF_002946375.1_ASM294637v1_genomic_01433	L	DNA helicase IV / RNA helicase N terminal
ID:GCF_003242815.1_ASM324281v1_genomic_01122	L	DNA polymerase III, theta subunit
ID:GCF_002063355.1_ASM206335v1_genomic_01412	L	Belongs to the 'phage' integrase family
ID:GCF_002063355.1_ASM206335v1_genomic_01409	L	DNA (cytosine-5-)-methyltransferase activity
ID:GCF_002063355.1_ASM206335v1_genomic_01403	L	COG3723 Recombinational DNA repair protein (RecE pathway)
ID:GCF_002063355.1_ASM206335v1_genomic_01402	L	Exodeoxyribonuclease VIII
ID:GCF_002063355.1_ASM206335v1_genomic_00791	L	HTH-like domain
ID:GCF_002063355.1_ASM206335v1_genomic_00627	L	DNA repair enzyme that has both DNA N-glycosylase activity and AP-lyase activity. The DNA N-glycosylase activity releases various damaged pyrimidines from DNA by cleaving the N- glycosidic bond, leaving an AP (apurinic apyrimidinic) site. The AP-lyase activity cleaves the phosphodiester bond 3' to the AP site by a beta-elimination, leaving a 3'-terminal unsaturated sugar and a product with a term…
ID:GCF_002063355.1_ASM206335v1_genomic_01797	L	Trims short 3' overhangs of a variety of RNA species, leaving a one or two nucleotide 3' overhang. Responsible for the end-turnover of tRNA specifically removes the terminal AMP residue from uncharged tRNA (tRNA-C-C-A). Also appears to be involved in tRNA biosynthesis
ID:S15_spades_04495	L	Recombination protein BET
ID:S15_spades_04496	L	Exonuclease
ID:S25_spades_02408	L	Transposase and inactivated derivatives
ID:S34_spades_04358	L	Belongs to the N(4) N(6)-methyltransferase family
ID:S34_spades_04362	L	DNA polymerase
ID:S34_spades_04367	L	Phage integrase family
ID:S34_spades_04396	L	Belongs to the 'phage' integrase family
ID:S34_spades_04433	L	Domain of unknown function (DUF4942)
ID:S34_spades_04440	L	COG0675 Transposase and inactivated derivatives
ID:S34_spades_04445	L	Single-strand binding protein family
ID:GCF_002946375.1_ASM294637v1_genomic_04089	L	A helicase nuclease that prepares dsDNA breaks (DSB) for recombinational DNA repair. Binds to DSBs and unwinds DNA via a highly rapid and processive ATP-dependent bidirectional helicase activity. Unwinds dsDNA until it encounters a Chi (crossover hotspot instigator) sequence from the 3' direction. Cuts ssDNA a few nucleotides 3' to the Chi site. The properties and activities of the enzyme are cha…
ID:GCF_002946375.1_ASM294637v1_genomic_03966	L	Belongs to the 'phage' integrase family
ID:GCF_002063355.1_ASM206335v1_genomic_00603	L	Transposase
ID:GCF_002063355.1_ASM206335v1_genomic_03441	L	Histone-like DNA-binding protein which is capable of wrapping DNA to stabilize it, and thus to prevent its denaturation under extreme environmental conditions
ID:GCF_002063355.1_ASM206335v1_genomic_03680	L	The UvrABC repair system catalyzes the recognition and processing of DNA lesions. UvrA is an ATPase and a DNA-binding protein. A damage recognition complex composed of 2 UvrA and 2 UvrB subunits scans DNA for abnormalities. When the presence of a lesion has been verified by UvrB, the UvrA molecules dissociate
ID:GCF_002063355.1_ASM206335v1_genomic_03681	L	Plays an important role in DNA replication, recombination and repair. Binds to ssDNA and to an array of partner proteins to recruit them to their sites of action during DNA metabolism
ID:GCF_002063355.1_ASM206335v1_genomic_04205	L	Transposase
ID:GCF_002063355.1_ASM206335v1_genomic_04203	L	transposase
ID:GCF_002063355.1_ASM206335v1_genomic_04202	L	Previously sequenced Yersinia pestis transposase Y1062 or Ypmt1.80C TR O68779 (EMBL AF053947) (402 aa) fasta scores E() 0, 100.0 id in 402 aa
ID:GCF_002063355.1_ASM206335v1_genomic_00373	L	This protein is involved in the repair of mismatches in DNA. It is required for dam-dependent methyl-directed DNA mismatch repair. May act as a molecular matchmaker , a protein that promotes the formation of a stable complex between two or more DNA-binding proteins in an ATP-dependent manner without itself being part of a final effector complex
ID:S44_spades_04603	L	COG5655 Plasmid rolling circle replication initiator protein and truncated derivatives
ID:GCF_002063355.1_ASM206335v1_genomic_00457	L	Arm DNA-binding domain
ID:GCF_003242815.1_ASM324281v1_genomic_04295	L	nuclease of the RecB family
ID:GCF_002063355.1_ASM206335v1_genomic_02197	L	DDE domain
ID:GCF_002063355.1_ASM206335v1_genomic_04190	L	PLD-like domain
ID:GCF_002063355.1_ASM206335v1_genomic_04200	L	Integrase core domain
ID:GCF_002063355.1_ASM206335v1_genomic_02102	L	DNA primase
ID:GCF_002063355.1_ASM206335v1_genomic_02103	L	Phage integrase family
ID:YZU0157_01815	L	This protein is involved in the repair of mismatches in DNA. It is required for dam-dependent methyl-directed DNA mismatch repair. May act as a molecular matchmaker , a protein that promotes the formation of a stable complex between two or more DNA-binding proteins in an ATP-dependent manner without itself being part of a final effector complex
ID:YZU0157_01814	L	This protein is involved in the repair of mismatches in DNA. It is required for dam-dependent methyl-directed DNA mismatch repair. May act as a molecular matchmaker , a protein that promotes the formation of a stable complex between two or more DNA-binding proteins in an ATP-dependent manner without itself being part of a final effector complex
ID:YZU0158_01173	L	ATP-dependent helicase C-terminal
ID:GCF_002063355.1_ASM206335v1_genomic_00678	L	InsA C-terminal domain
ID:GCF_002063355.1_ASM206335v1_genomic_01681	L	modification protein DndD
ID:GCF_002063355.1_ASM206335v1_genomic_01557	L	Phage integrase family
ID:GCF_002063355.1_ASM206335v1_genomic_01558	L	Resolvase, N terminal domain
ID:GCF_002063355.1_ASM206335v1_genomic_01561	L	ATP-dependent endonuclease of the OLD family
ID:GCF_002063355.1_ASM206335v1_genomic_01562	L	helicase
ID:GCF_002063355.1_ASM206335v1_genomic_01564	L	Integrase
ID:GCF_002063355.1_ASM206335v1_genomic_01580	L	Belongs to the 'phage' integrase family
ID:GCF_002063355.1_ASM206335v1_genomic_00912	L	A helicase nuclease that prepares dsDNA breaks (DSB) for recombinational DNA repair. Binds to DSBs and unwinds DNA via a highly rapid and processive ATP-dependent bidirectional helicase activity. Unwinds dsDNA until it encounters a Chi (crossover hotspot instigator) sequence from the 3' direction. Cuts ssDNA a few nucleotides 3' to the Chi site. The properties and activities of the enzyme are cha…
ID:GCF_002063355.1_ASM206335v1_genomic_00896	L	MobA MobL family protein
ID:GCF_002063355.1_ASM206335v1_genomic_00898	L	Initiator Replication protein
ID:GCF_002946375.1_ASM294637v1_genomic_04354	L	to Int of Enterobacteriaceae UniRef RepID B3HI95_ECOLX
ID:GCF_002946375.1_ASM294637v1_genomic_04358	L	3' exoribonuclease, RNase T-like
ID:GCF_002946375.1_ASM294637v1_genomic_04360	L	Toprim-like
ID:GCF_002946375.1_ASM294637v1_genomic_04363	L	Terminase, ATPase subunit
ID:GCF_002946375.1_ASM294637v1_genomic_04366	L	Phage small terminase subunit
ID:GCF_002063355.1_ASM206335v1_genomic_03558	LM	Mechanosensitive ion channel inner membrane domain 1
